# Supplementary material for: Smart Formulation: AI-Driven Web Platform for Optimization and Stability Prediction of Compounded Pharmaceuticals Using KNIME
Source: Pharmaceuticals (Basel). 2025 Aug 21;18(8):1240. doi: 10.3390/ph18081240 (PMC12389346; doi:10.3390/ph18081240)
Supplement: Supplementary file 1 [file pharmaceuticals-18-01240-s001.zip]

Archive with 1 entries (1 files):
- pharmaceuticals-3740758-supplementary.pdf
